# Supplementary material for: Resectability and Ablatability Criteria for the Treatment of Liver Only Colorectal Metastases: Multidisciplinary Consensus Document from the COLLISION Trial Group
Source: Cancers (Basel). 2020 Jul 3;12(7):1779. doi: 10.3390/cancers12071779 (PMC7407587; doi:10.3390/cancers12071779)
Supplement: Supplementary file 1 [file cancers-12-01779-s001.zip]

Archive with 3 entries (3 files):
- File S3 - statements plus outcomes.pdf
- File S1 - statements.pdf
- File S2 - definitions.pdf
